# Supplementary material for: A Universal Model of Commuting Networks
Source: PLoS One. 2012 Oct 1;7(10):e45985. doi: 10.1371/journal.pone.0045985 (PMC3462197; doi:10.1371/journal.pone.0045985)
Supplement: Supporting Information S1 — (ZIP) [file pone.0045985.s001.zip]

Archive with 43 entries (42 files):
- FigureSI1.eps
- __MACOSX/
- __MACOSX/._FigureSI1.eps
- FigureSI10.eps
- __MACOSX/._FigureSI10.eps
- FigureSI11.eps
- __MACOSX/._FigureSI11.eps
- FigureSI12.eps
- __MACOSX/._FigureSI12.eps
- FigureSI2.eps
- __MACOSX/._FigureSI2.eps
- FigureSI3.eps
- __MACOSX/._FigureSI3.eps
- FigureSI4.eps
- __MACOSX/._FigureSI4.eps
- FigureSI5.eps
- __MACOSX/._FigureSI5.eps
- FigureSI6.eps
- __MACOSX/._FigureSI6.eps
- FigureSI7.eps
- __MACOSX/._FigureSI7.eps
- FigureSI8.eps
- __MACOSX/._FigureSI8.eps
- FigureSI9.eps
- __MACOSX/._FigureSI9.eps
- SupportingInformation.aux
- __MACOSX/._SupportingInformation.aux
- SupportingInformation.bbl
- __MACOSX/._SupportingInformation.bbl
- SupportingInformation.blg
- __MACOSX/._SupportingInformation.blg
- SupportingInformation.dvi
- __MACOSX/._SupportingInformation.dvi
- SupportingInformation.log
- __MACOSX/._SupportingInformation.log
- SupportingInformation.out
- __MACOSX/._SupportingInformation.out
- SupportingInformation.pdf
- __MACOSX/._SupportingInformation.pdf
- SupportingInformation.ps
- __MACOSX/._SupportingInformation.ps
- SupportingInformation.tex
- __MACOSX/._SupportingInformation.tex
