# Supplementary material for: A Universal Model of Commuting Networks
Source: PLoS One. 2012 Oct 1;7(10):e45985. doi: 10.1371/journal.pone.0045985 (PMC3462197; doi:10.1371/journal.pone.0045985)
Supplement: Supporting Information S1 — (ZIP) [file pone.0045985.s001.zip › SupportingInformation.aux]

\relax 
\providecommand\HyperFirstAtBeginDocument{\AtBeginDocument}
\HyperFirstAtBeginDocument{\ifx\hyper@anchor\@undefined
\global\let\oldcontentsline\contentsline
\gdef\contentsline#1#2#3#4{\oldcontentsline{#1}{#2}{#3}}
\global\let\oldnewlabel\newlabel
\gdef\newlabel#1#2{\newlabelxx{#1}#2}
\gdef\newlabelxx#1#2#3#4#5#6{\oldnewlabel{#1}{{#2}{#3}}}
\AtEndDocument{\ifx\hyper@anchor\@undefined
\let\contentsline\oldcontentsline
\let\newlabel\oldnewlabel
\fi}
\fi}
\global\let\hyper@last\relax 
\gdef\HyperFirstAtBeginDocument#1{#1}
\providecommand*\HyPL@Entry[1]{}
\bibstyle{plos2009}
\HyPL@Entry{0<</P(1)>>}
\HyPL@Entry{1<</P(2)>>}
\@writefile{lot}{\contentsline {table}{\numberline {1}{\ignorespaces Presentation of the datasets.  * Data are available online at \url  {http://www.czso.cz/eng/redakce.nsf/i/home}  ** Data are available online at \url  {http://www.census.gov/geo/www/gazetteer/places2k.html}\relax }}{2}{table.caption.6}}
\providecommand*\caption@xref[2]{\@setref\relax\@undefined{#1}}
\newlabel{Datasets}{{1}{2}{Presentation of the datasets.\\ * Data are available online at \url {http://www.czso.cz/eng/redakce.nsf/i/home}\\ ** Data are available online at \url {http://www.census.gov/geo/www/gazetteer/places2k.html}\relax \relax }{table.caption.6}{}}
\newlabel{FigureSI1}{{1a}{2}{Subfigure 1a\relax }{subfigure.1.1}{}}
\newlabel{sub@FigureSI1}{{(a)}{a}{Subfigure 1a\relax }{subfigure.1.1}{}}
\newlabel{FigureSI2}{{1b}{2}{Subfigure 1b\relax }{subfigure.1.2}{}}
\newlabel{sub@FigureSI2}{{(b)}{b}{Subfigure 1b\relax }{subfigure.1.2}{}}
\newlabel{FigureSI3}{{1c}{2}{Subfigure 1c\relax }{subfigure.1.3}{}}
\newlabel{sub@FigureSI3}{{(c)}{c}{Subfigure 1c\relax }{subfigure.1.3}{}}
\@writefile{lof}{\contentsline {figure}{\numberline {1}{\ignorespaces \textbf  {Maps to illustrate the build process regions. (a) Administrative; (b) starting point of aggregation and (c) limits of aggregated units.  \textit  {\relax \fontsize  {7}{8}\selectfont  {Base maps source:  Cemagref - DTM - Développement Informatique Système d'Information et Base de Données : F.Bray \& A.Torre  IGN ( Géofla® , 2007 )}}}\relax }}{2}{figure.caption.7}}
\@writefile{lof}{\contentsline {subfigure}{\numberline{(a)}{\ignorespaces {}}}{2}{subfigure.1.1}}
\@writefile{lof}{\contentsline {subfigure}{\numberline{(b)}{\ignorespaces {}}}{2}{subfigure.1.2}}
\@writefile{lof}{\contentsline {subfigure}{\numberline{(c)}{\ignorespaces {}}}{2}{subfigure.1.3}}
\newlabel{FigureSI123}{{1}{2}{\textbf {Maps to illustrate the build process regions. (a) Administrative; (b) starting point of aggregation and (c) limits of aggregated units.\\ \textit {\scriptsize {Base maps source:\\ Cemagref - DTM - Développement Informatique Système d'Information et Base de Données : F.Bray \& A.Torre\\ IGN ( Géofla® , 2007 )}}}\relax \relax }{figure.caption.7}{}}
\HyPL@Entry{2<</P(3)>>}
\HyPL@Entry{3<</P(4)>>}
\HyPL@Entry{4<</P(5)>>}
\@writefile{lot}{\contentsline {table}{\numberline {2}{\ignorespaces Description of the case studies\relax }}{5}{table.caption.8}}
\newlabel{DescriptReg}{{2}{5}{Description of the case studies\relax \relax }{table.caption.8}{}}
\HyPL@Entry{5<</P(6)>>}
\@writefile{lof}{\contentsline {figure}{\numberline {2}{\ignorespaces \textbf  {Normalized Mean Absolute Error (a) and Normalized Root Mean Square Error (b) for the 80 case-studies. The red squares represent the errors obtained with the value of $\beta $ optimised from data on the case-study network. Black plain triangles represent the average errors obtained with $\beta $ values estimated with the rule linking $\beta $ and the average surface of the units obtain with the cross-validation; Dark bars represent the minimum and the maximum errors obtained with the estimated $\beta $ but in most cases they are too close to the average to be seen. The green circles represent the errors obtained with the random model. The green circles represent the errors obtained with the random model. The blue triangles represent the value obtained with the radiation model. The purple cross represent the errors obtained with the modified version of the radiation model. }\relax }}{6}{figure.caption.10}}
\newlabel{FigureSI4}{{2}{6}{\textbf {Normalized Mean Absolute Error (a) and Normalized Root Mean Square Error (b) for the 80 case-studies. The red squares represent the errors obtained with the value of $\beta $ optimised from data on the case-study network. Black plain triangles represent the average errors obtained with $\beta $ values estimated with the rule linking $\beta $ and the average surface of the units obtain with the cross-validation; Dark bars represent the minimum and the maximum errors obtained with the estimated $\beta $ but in most cases they are too close to the average to be seen. The green circles represent the errors obtained with the random model. The green circles represent the errors obtained with the random model. The blue triangles represent the value obtained with the radiation model. The purple cross represent the errors obtained with the modified version of the radiation model. \label {FigureSI4}}\relax \relax }{figure.caption.10}{}}
\@writefile{lof}{\contentsline {figure}{\numberline {3}{\ignorespaces \textbf  {Comparing the predictions of the radiation model with ours for the case study $FR2$.}\relax }}{6}{figure.caption.12}}
\newlabel{FigureSI5}{{3}{6}{\textbf {Comparing the predictions of the radiation model with ours for the case study $FR2$.}\relax \relax }{figure.caption.12}{}}
\@writefile{lof}{\contentsline {figure}{\numberline {4}{\ignorespaces \textbf  {Comparing the predictions of the radiation model with ours for the case study $FR3$.}\relax }}{6}{figure.caption.13}}
\newlabel{FigureSI6}{{4}{6}{\textbf {Comparing the predictions of the radiation model with ours for the case study $FR3$.}\relax \relax }{figure.caption.13}{}}
\@writefile{lof}{\contentsline {figure}{\numberline {5}{\ignorespaces \textbf  {Comparing the predictions of the radiation model with ours for the case study $FR4$.}\relax }}{6}{figure.caption.14}}
\newlabel{FigureSI7}{{5}{6}{\textbf {Comparing the predictions of the radiation model with ours for the case study $FR4$.}\relax \relax }{figure.caption.14}{}}
\@writefile{lof}{\contentsline {figure}{\numberline {6}{\ignorespaces \textbf  {Comparing the predictions of the radiation model with ours for the case study $FR5$.}\relax }}{6}{figure.caption.15}}
\newlabel{FigureSI8}{{6}{6}{\textbf {Comparing the predictions of the radiation model with ours for the case study $FR5$.}\relax \relax }{figure.caption.15}{}}
\@writefile{lof}{\contentsline {figure}{\numberline {7}{\ignorespaces \textbf  {Comparing the predictions of the radiation model with ours for the case study $USA1$.}\relax }}{6}{figure.caption.16}}
\newlabel{FigureSI9}{{7}{6}{\textbf {Comparing the predictions of the radiation model with ours for the case study $USA1$.}\relax \relax }{figure.caption.16}{}}
\@writefile{lof}{\contentsline {figure}{\numberline {8}{\ignorespaces \textbf  {Comparing the predictions of the radiation model with ours for the case study $USA2$.}\relax }}{6}{figure.caption.17}}
\newlabel{FigureSI10}{{8}{6}{\textbf {Comparing the predictions of the radiation model with ours for the case study $USA2$.}\relax \relax }{figure.caption.17}{}}
\@writefile{lof}{\contentsline {figure}{\numberline {9}{\ignorespaces \textbf  {Comparing the predictions of the radiation model with ours for the case study $USA3$.}\relax }}{6}{figure.caption.18}}
\newlabel{FigureSI11}{{9}{6}{\textbf {Comparing the predictions of the radiation model with ours for the case study $USA3$.}\relax \relax }{figure.caption.18}{}}
\@writefile{lof}{\contentsline {figure}{\numberline {10}{\ignorespaces \textbf  {Comparing the predictions of the radiation model with ours for the case study $USA4$.}\relax }}{6}{figure.caption.19}}
\newlabel{FigureSI12}{{10}{6}{\textbf {Comparing the predictions of the radiation model with ours for the case study $USA4$.}\relax \relax }{figure.caption.19}{}}
