# Supplementary material for: A Universal Model of Commuting Networks
Source: PLoS One. 2012 Oct 1;7(10):e45985. doi: 10.1371/journal.pone.0045985 (PMC3462197; doi:10.1371/journal.pone.0045985)
Supplement: Supporting Information S1 — (ZIP) [file pone.0045985.s001.zip › SupportingInformation.blg]

This is BibTeX, Version 0.99dThe top-level auxiliary file: C:\Documents and Settings\maxime.lenormand\Bureau\UniversalCommuting_PlosOne_FINALVERSION\SupportingInformation\SupportingInformation.aux
I couldn't open style file plos2009.bst
---line 17 of file C:\Documents and Settings\maxime.lenormand\Bureau\UniversalCommuting_PlosOne_FINALVERSION\SupportingInformation\SupportingInformation.aux
 : \bibstyle{plos2009
 :                   }
I'm skipping whatever remains of this command
I found no \citation commands---while reading file C:\Documents and Settings\maxime.lenormand\Bureau\UniversalCommuting_PlosOne_FINALVERSION\SupportingInformation\SupportingInformation.aux
I found no \bibdata command---while reading file C:\Documents and Settings\maxime.lenormand\Bureau\UniversalCommuting_PlosOne_FINALVERSION\SupportingInformation\SupportingInformation.aux
I found no style file---while reading file C:\Documents and Settings\maxime.lenormand\Bureau\UniversalCommuting_PlosOne_FINALVERSION\SupportingInformation\SupportingInformation.aux
(There were 4 error messages)
