# Supplementary material for: A Universal Model of Commuting Networks
Source: PLoS One. 2012 Oct 1;7(10):e45985. doi: 10.1371/journal.pone.0045985 (PMC3462197; doi:10.1371/journal.pone.0045985)
Supplement: Supporting Information S1 — (ZIP) [file pone.0045985.s001.zip › SupportingInformation.log]

This is pdfTeX, Version 3.1415926-1.40.11 (MiKTeX 2.9) (preloaded format=latex 2011.9.22)  29 AUG 2012 08:51
entering extended mode
**SupportingInformation.tex

("C:\Documents and Settings\maxime.lenormand\Bureau\UniversalCommuting_PlosOne_
FINALVERSION\SupportingInformation\SupportingInformation.tex"
LaTeX2e <2009/09/24>
Babel <v3.8l> and hyphenation patterns for english, afrikaans, ancientgreek, ar
abic, armenian, assamese, basque, bengali, bokmal, bulgarian, catalan, coptic, 
croatian, czech, danish, dutch, esperanto, estonian, farsi, finnish, french, ga
lician, german, german-x-2009-06-19, greek, gujarati, hindi, hungarian, iceland
ic, indonesian, interlingua, irish, italian, kannada, kurmanji, lao, latin, lat
vian, lithuanian, malayalam, marathi, mongolian, mongolianlmc, monogreek, ngerm
an, ngerman-x-2009-06-19, nynorsk, oriya, panjabi, pinyin, polish, portuguese, 
romanian, russian, sanskrit, serbian, slovak, slovenian, spanish, swedish, swis
sgerman, tamil, telugu, turkish, turkmen, ukenglish, ukrainian, uppersorbian, u
senglishmax, welsh, loaded.
("C:\Program Files\MiKTeX 2.9\tex\latex\base\article.cls"
Document Class: article 2007/10/19 v1.4h Standard LaTeX document class
("C:\Program Files\MiKTeX 2.9\tex\latex\base\size10.clo"
File: size10.clo 2007/10/19 v1.4h Standard LaTeX file (size option)
)
\c@part=\count79
\c@section=\count80
\c@subsection=\count81
\c@subsubsection=\count82
\c@paragraph=\count83
\c@subparagraph=\count84
\c@figure=\count85
\c@table=\count86
\abovecaptionskip=\skip41
\belowcaptionskip=\skip42
\bibindent=\dimen102
)
("C:\Program Files\MiKTeX 2.9\tex\latex\graphics\graphicx.sty"
Package: graphicx 1999/02/16 v1.0f Enhanced LaTeX Graphics (DPC,SPQR)

("C:\Program Files\MiKTeX 2.9\tex\latex\graphics\keyval.sty"
Package: keyval 1999/03/16 v1.13 key=value parser (DPC)
\KV@toks@=\toks14
)
("C:\Program Files\MiKTeX 2.9\tex\latex\graphics\graphics.sty"
Package: graphics 2009/02/05 v1.0o Standard LaTeX Graphics (DPC,SPQR)

("C:\Program Files\MiKTeX 2.9\tex\latex\graphics\trig.sty"
Package: trig 1999/03/16 v1.09 sin cos tan (DPC)
)
("C:\Program Files\MiKTeX 2.9\tex\latex\00miktex\graphics.cfg"
File: graphics.cfg 2007/01/18 v1.5 graphics configuration of teTeX/TeXLive
)
Package graphics Info: Driver file: dvips.def on input line 91.

("C:\Program Files\MiKTeX 2.9\tex\latex\graphics\dvips.def"
File: dvips.def 1999/02/16 v3.0i Driver-dependant file (DPC,SPQR)
))
\Gin@req@height=\dimen103
\Gin@req@width=\dimen104
)
("C:\Documents and Settings\maxime.lenormand\Application Data\MiKTeX\2.9\tex\la
tex\cite\cite.sty"
LaTeX Info: Redefining \cite on input line 302.
LaTeX Info: Redefining \nocite on input line 373.
Package: cite 2010/09/10  v 5.3
)
("C:\Program Files\MiKTeX 2.9\tex\latex\hyperref\hyperref.sty"
Package: hyperref 2011/04/17 v6.82g Hypertext links for LaTeX

("C:\Program Files\MiKTeX 2.9\tex\generic\oberdiek\hobsub-hyperref.sty"
Package: hobsub-hyperref 2011/04/23 v1.4 Bundle oberdiek, subset hyperref (HO)

("C:\Program Files\MiKTeX 2.9\tex\generic\oberdiek\hobsub-generic.sty"
Package: hobsub-generic 2011/04/23 v1.4 Bundle oberdiek, subset generic (HO)
Package: hobsub 2011/04/23 v1.4 Subsetting bundle oberdiek (HO)
Package: infwarerr 2010/04/08 v1.3 Providing info/warning/message (HO)
Package: ltxcmds 2011/04/18 v1.20 LaTeX kernel commands for general use (HO)
Package: ifluatex 2010/03/01 v1.3 Provides the ifluatex switch (HO)
Package ifluatex Info: LuaTeX not detected.
Package: ifvtex 2010/03/01 v1.5 Switches for detecting VTeX and its modes (HO)
Package ifvtex Info: VTeX not detected.
Package: intcalc 2007/09/27 v1.1 Expandable integer calculations (HO)
Package: ifpdf 2011/01/30 v2.3 Provides the ifpdf switch (HO)
Package ifpdf Info: pdfTeX in PDF mode is not detected.
Package: etexcmds 2011/02/16 v1.5 Prefix for e-TeX command names (HO)
Package etexcmds Info: Could not find \expanded.
(etexcmds)             That can mean that you are not using pdfTeX 1.50 or
(etexcmds)             that some package has redefined \expanded.
(etexcmds)             In the latter case, load this package earlier.
Package: kvsetkeys 2011/04/07 v1.13 Key value parser (HO)
Package: kvdefinekeys 2011/04/07 v1.3 Defining keys (HO)
Package: pdftexcmds 2011/04/22 v0.16 Utilities of pdfTeX for LuaTeX (HO)
Package pdftexcmds Info: LuaTeX not detected.
Package pdftexcmds Info: \pdf@primitive is available.
Package pdftexcmds Info: \pdf@ifprimitive is available.
Package pdftexcmds Info: \pdfdraftmode is ignored in DVI mode.
Package: pdfescape 2011/04/04 v1.12 Provides string conversions (HO)
Package: bigintcalc 2011/01/30 v1.2 Expandable big integer calculations (HO)
Package: bitset 2011/01/30 v1.1 Data type bit set (HO)
Package: uniquecounter 2011/01/30 v1.2 Provides unlimited unique counter (HO)
)
Package hobsub Info: Skipping package `hobsub' (already loaded).
Package: letltxmacro 2010/09/02 v1.4 Let assignment for LaTeX macros (HO)
Package: hopatch 2011/01/30 v1.0 Wrapper for package hooks (HO)
Package: xcolor-patch 2011/01/30 xcolor patch
Package: atveryend 2011/04/23 v1.7 Hooks at very end of document (HO)
Package atveryend Info: \enddocument detected (standard).
Package: atbegshi 2011/01/30 v1.15 At begin shipout hook (HO)
Package: refcount 2010/12/01 v3.2 Data extraction from references (HO)
Package: hycolor 2011/01/30 v1.7 Color options of hyperref/bookmark (HO)
)
("C:\Program Files\MiKTeX 2.9\tex\generic\ifxetex\ifxetex.sty"
Package: ifxetex 2010/09/12 v0.6 Provides ifxetex conditional
)
("C:\Program Files\MiKTeX 2.9\tex\latex\oberdiek\kvoptions.sty"
Package: kvoptions 2010/12/23 v3.10 Keyval support for LaTeX options (HO)
)
\@linkdim=\dimen105
\Hy@linkcounter=\count87
\Hy@pagecounter=\count88

("C:\Program Files\MiKTeX 2.9\tex\latex\hyperref\pd1enc.def"
File: pd1enc.def 2011/04/17 v6.82g Hyperref: PDFDocEncoding definition (HO)
)
\Hy@SavedSpaceFactor=\count89

("C:\Program Files\MiKTeX 2.9\tex\latex\00miktex\hyperref.cfg"
File: hyperref.cfg 2002/06/06 v1.2 hyperref configuration of TeXLive
)
Package hyperref Info: Hyper figures OFF on input line 4026.
Package hyperref Info: Link nesting OFF on input line 4031.
Package hyperref Info: Hyper index ON on input line 4034.
Package hyperref Info: Plain pages OFF on input line 4041.
Package hyperref Info: Backreferencing OFF on input line 4046.
Package hyperref Info: Implicit mode ON; LaTeX internals redefined.
Package hyperref Info: Bookmarks ON on input line 4264.
\c@Hy@tempcnt=\count90

("C:\Program Files\MiKTeX 2.9\tex\latex\ltxmisc\url.sty"
\Urlmuskip=\muskip10
Package: url 2006/04/12  ver 3.3  Verb mode for urls, etc.
)
LaTeX Info: Redefining \url on input line 4617.
\Fld@menulength=\count91
\Field@Width=\dimen106
\Fld@charsize=\dimen107
Package hyperref Info: Hyper figures OFF on input line 5701.
Package hyperref Info: Link nesting OFF on input line 5706.
Package hyperref Info: Hyper index ON on input line 5709.
Package hyperref Info: backreferencing OFF on input line 5716.
Package hyperref Info: Link coloring OFF on input line 5721.
Package hyperref Info: Link coloring with OCG OFF on input line 5726.
Package hyperref Info: PDF/A mode OFF on input line 5731.
LaTeX Info: Redefining \ref on input line 5771.
LaTeX Info: Redefining \pageref on input line 5775.
\Hy@abspage=\count92
\c@Item=\count93
\c@Hfootnote=\count94
)

Package hyperref Message: Driver (default): hdvips.

("C:\Program Files\MiKTeX 2.9\tex\latex\hyperref\hdvips.def"
File: hdvips.def 2011/04/17 v6.82g Hyperref driver for dvips

("C:\Program Files\MiKTeX 2.9\tex\latex\hyperref\pdfmark.def"
File: pdfmark.def 2011/04/17 v6.82g Hyperref definitions for pdfmark specials
\pdf@docset=\toks15
\pdf@box=\box26
\pdf@toks=\toks16
\pdf@defaulttoks=\toks17
\Fld@listcount=\count95
\c@bookmark@seq@number=\count96

("C:\Program Files\MiKTeX 2.9\tex\latex\oberdiek\rerunfilecheck.sty"
Package: rerunfilecheck 2011/04/15 v1.7 Rerun checks for auxiliary files (HO)
Package uniquecounter Info: New unique counter `rerunfilecheck' on input line 2
82.
)
\Hy@SectionHShift=\skip43
))
("C:\Program Files\MiKTeX 2.9\tex\latex\geometry\geometry.sty"
Package: geometry 2010/09/12 v5.6 Page Geometry
\Gm@cnth=\count97
\Gm@cntv=\count98
\c@Gm@tempcnt=\count99
\Gm@bindingoffset=\dimen108
\Gm@wd@mp=\dimen109
\Gm@odd@mp=\dimen110
\Gm@even@mp=\dimen111
\Gm@layoutwidth=\dimen112
\Gm@layoutheight=\dimen113
\Gm@layouthoffset=\dimen114
\Gm@layoutvoffset=\dimen115
\Gm@dimlist=\toks18

("C:\Program Files\MiKTeX 2.9\tex\latex\geometry\geometry.cfg"))
("C:\Program Files\MiKTeX 2.9\tex\latex\tools\multicol.sty"
Package: multicol 2008/12/05 v1.6h multicolumn formatting (FMi)
\c@tracingmulticols=\count100
\mult@box=\box27
\multicol@leftmargin=\dimen116
\c@unbalance=\count101
\c@collectmore=\count102
\doublecol@number=\count103
\multicoltolerance=\count104
\multicolpretolerance=\count105
\full@width=\dimen117
\page@free=\dimen118
\premulticols=\dimen119
\postmulticols=\dimen120
\multicolsep=\skip44
\multicolbaselineskip=\skip45
\partial@page=\box28
\last@line=\box29
\mult@rightbox=\box30
\mult@grightbox=\box31
\mult@gfirstbox=\box32
\mult@firstbox=\box33
\@tempa=\box34
\@tempa=\box35
\@tempa=\box36
\@tempa=\box37
\@tempa=\box38
\@tempa=\box39
\@tempa=\box40
\@tempa=\box41
\@tempa=\box42
\@tempa=\box43
\@tempa=\box44
\@tempa=\box45
\@tempa=\box46
\@tempa=\box47
\@tempa=\box48
\@tempa=\box49
\@tempa=\box50
\c@columnbadness=\count106
\c@finalcolumnbadness=\count107
\last@try=\dimen121
\multicolovershoot=\dimen122
\multicolundershoot=\dimen123
\mult@nat@firstbox=\box51
\colbreak@box=\box52
)
("C:\Program Files\MiKTeX 2.9\tex\latex\tools\array.sty"
Package: array 2008/09/09 v2.4c Tabular extension package (FMi)
\col@sep=\dimen124
\extrarowheight=\dimen125
\NC@list=\toks19
\extratabsurround=\skip46
\backup@length=\skip47
)
("C:\Documents and Settings\maxime.lenormand\Application Data\MiKTeX\2.9\tex\la
tex\pdfpages\pdfpages.sty"
Package: pdfpages 2011/03/10 v0.4n Insert pages of external PDF documents (AM)

("C:\Program Files\MiKTeX 2.9\tex\latex\base\ifthen.sty"
Package: ifthen 2001/05/26 v1.1c Standard LaTeX ifthen package (DPC)
)
("C:\Program Files\MiKTeX 2.9\tex\latex\tools\calc.sty"
Package: calc 2007/08/22 v4.3 Infix arithmetic (KKT,FJ)
\calc@Acount=\count108
\calc@Bcount=\count109
\calc@Adimen=\dimen126
\calc@Bdimen=\dimen127
\calc@Askip=\skip48
\calc@Bskip=\skip49
LaTeX Info: Redefining \setlength on input line 76.
LaTeX Info: Redefining \addtolength on input line 77.
\calc@Ccount=\count110
\calc@Cskip=\skip50
)
("C:\Documents and Settings\maxime.lenormand\Application Data\MiKTeX\2.9\tex\la
tex\eso-pic\eso-pic.sty"
Package: eso-pic 2010/10/06 v2.0c eso-pic (RN)

("C:\Documents and Settings\maxime.lenormand\Application Data\MiKTeX\2.9\tex\la
tex\xcolor\xcolor.sty"
Package: xcolor 2007/01/21 v2.11 LaTeX color extensions (UK)

("C:\Program Files\MiKTeX 2.9\tex\latex\00miktex\color.cfg"
File: color.cfg 2007/01/18 v1.5 color configuration of teTeX/TeXLive
)
Package xcolor Info: Driver file: dvips.def on input line 225.
Package xcolor Info: Model `cmy' substituted by `cmy0' on input line 1337.
Package xcolor Info: Model `RGB' extended on input line 1353.
Package xcolor Info: Model `HTML' substituted by `rgb' on input line 1355.
Package xcolor Info: Model `Hsb' substituted by `hsb' on input line 1356.
Package xcolor Info: Model `tHsb' substituted by `hsb' on input line 1357.
Package xcolor Info: Model `HSB' substituted by `hsb' on input line 1358.
Package xcolor Info: Model `Gray' substituted by `gray' on input line 1359.
Package xcolor Info: Model `wave' substituted by `hsb' on input line 1360.
))
("C:\Documents and Settings\maxime.lenormand\Application Data\MiKTeX\2.9\tex\la
tex\pdfpages\pppdftex.def"
File: pppdftex.def 2011/03/10 v0.4n Pdfpages driver for pdfTeX (AM)

("C:\Documents and Settings\maxime.lenormand\Application Data\MiKTeX\2.9\tex\la
tex\pdfpages\ppnull.def"
File: ppnull.def 2011/03/10 v0.4n Pdfpages dummy driver (AM)


Package pdfpages Warning: I will use a dummy \includepdf command
(pdfpages)                which will NOT insert any pages, because
(pdfpages)                you are producing DVI output.

))
\AM@pagebox=\box53
\AM@toc@title=\toks20
\c@AM@survey=\count111
\AM@templatesizebox=\box54
) ("C:\Program Files\MiKTeX 2.9\tex\latex\amsfonts\amssymb.sty"
Package: amssymb 2009/06/22 v3.00

("C:\Program Files\MiKTeX 2.9\tex\latex\amsfonts\amsfonts.sty"
Package: amsfonts 2009/06/22 v3.00 Basic AMSFonts support
\@emptytoks=\toks21
\symAMSa=\mathgroup4
\symAMSb=\mathgroup5
LaTeX Font Info:    Overwriting math alphabet `\mathfrak' in version `bold'
(Font)                  U/euf/m/n --> U/euf/b/n on input line 96.
))
("C:\Program Files\MiKTeX 2.9\tex\latex\ams\math\amsmath.sty"
Package: amsmath 2000/07/18 v2.13 AMS math features
\@mathmargin=\skip51

For additional information on amsmath, use the `?' option.
("C:\Program Files\MiKTeX 2.9\tex\latex\ams\math\amstext.sty"
Package: amstext 2000/06/29 v2.01

("C:\Program Files\MiKTeX 2.9\tex\latex\ams\math\amsgen.sty"
File: amsgen.sty 1999/11/30 v2.0
\@emptytoks=\toks22
\ex@=\dimen128
))
("C:\Program Files\MiKTeX 2.9\tex\latex\ams\math\amsbsy.sty"
Package: amsbsy 1999/11/29 v1.2d
\pmbraise@=\dimen129
)
("C:\Program Files\MiKTeX 2.9\tex\latex\ams\math\amsopn.sty"
Package: amsopn 1999/12/14 v2.01 operator names
)
\inf@bad=\count112
LaTeX Info: Redefining \frac on input line 211.
\uproot@=\count113
\leftroot@=\count114
LaTeX Info: Redefining \overline on input line 307.
\classnum@=\count115
\DOTSCASE@=\count116
LaTeX Info: Redefining \ldots on input line 379.
LaTeX Info: Redefining \dots on input line 382.
LaTeX Info: Redefining \cdots on input line 467.
\Mathstrutbox@=\box55
\strutbox@=\box56
\big@size=\dimen130
LaTeX Font Info:    Redeclaring font encoding OML on input line 567.
LaTeX Font Info:    Redeclaring font encoding OMS on input line 568.
\macc@depth=\count117
\c@MaxMatrixCols=\count118
\dotsspace@=\muskip11
\c@parentequation=\count119
\dspbrk@lvl=\count120
\tag@help=\toks23
\row@=\count121
\column@=\count122
\maxfields@=\count123
\andhelp@=\toks24
\eqnshift@=\dimen131
\alignsep@=\dimen132
\tagshift@=\dimen133
\tagwidth@=\dimen134
\totwidth@=\dimen135
\lineht@=\dimen136
\@envbody=\toks25
\multlinegap=\skip52
\multlinetaggap=\skip53
\mathdisplay@stack=\toks26
LaTeX Info: Redefining \[ on input line 2666.
LaTeX Info: Redefining \] on input line 2667.
)
("C:\Documents and Settings\maxime.lenormand\Application Data\MiKTeX\2.9\tex\la
tex\slashbox\slashbox.sty"
slashbox style by K.Yasuoka, May 1993.
\@slashboxa=\box57
\@slashboxb=\box58
\@slashboxc=\box59
\@slashboxwd=\count124
\@slashboxht=\count125
\@slashsepl=\dimen137
\@slashsepr=\dimen138
)
("C:\Documents and Settings\maxime.lenormand\Application Data\MiKTeX\2.9\tex\la
tex\rotating\rotating.sty"
Package: rotating 2009/03/28 v2.16a rotated objects in LaTeX
\c@r@tfl@t=\count126
\rotFPtop=\skip54
\rotFPbot=\skip55
\rot@float@box=\box60
\rot@mess@toks=\toks27
)
("C:\Program Files\MiKTeX 2.9\tex\latex\ltxmisc\here.sty")
("C:\Documents and Settings\maxime.lenormand\Application Data\MiKTeX\2.9\tex\la
tex\algorithms\algorithm.sty"
Package: algorithm 2009/08/24 v0.1 Document Style `algorithm' - floating enviro
nment

("C:\Program Files\MiKTeX 2.9\tex\latex\float\float.sty"
Package: float 2001/11/08 v1.3d Float enhancements (AL)
\c@float@type=\count127
\float@exts=\toks28
\float@box=\box61
\@float@everytoks=\toks29
\@floatcapt=\box62
)
\@float@every@algorithm=\toks30
\c@algorithm=\count128
)
("C:\Documents and Settings\maxime.lenormand\Application Data\MiKTeX\2.9\tex\la
tex\algorithms\algorithmic.sty"
Package: algorithmic 2009/08/24 v0.1 Document Style `algorithmic'
\c@ALC@unique=\count129
\c@ALC@line=\count130
\c@ALC@rem=\count131
\c@ALC@depth=\count132
\ALC@tlm=\skip56
\algorithmicindent=\skip57
)
("C:\Documents and Settings\maxime.lenormand\Application Data\MiKTeX\2.9\tex\la
tex\colortbl\colortbl.sty"
Package: colortbl 2001/02/13 v0.1j Color table columns (DPC)
\everycr=\toks31
\minrowclearance=\skip58
)
("C:\Program Files\MiKTeX 2.9\tex\latex\tools\hhline.sty"
Package: hhline 1994/05/23 v2.03 Table rule package (DPC)
)
("C:\Documents and Settings\maxime.lenormand\Application Data\MiKTeX\2.9\tex\la
tex\subfig\subfig.sty"
Package: subfig 2005/06/28 ver: 1.3 subfig package

("C:\Documents and Settings\maxime.lenormand\Application Data\MiKTeX\2.9\tex\la
tex\caption\caption.sty"
Package: caption 2011/11/10 v3.2e Customizing captions (AR)

("C:\Documents and Settings\maxime.lenormand\Application Data\MiKTeX\2.9\tex\la
tex\caption\caption3.sty"
Package: caption3 2011/11/01 v1.4a caption3 kernel (AR)
\captionmargin=\dimen139
\captionmargin@=\dimen140
\captionwidth=\dimen141
\caption@indent=\dimen142
\caption@parindent=\dimen143
\caption@hangindent=\dimen144
)
\c@ContinuedFloat=\count133
Package caption Info: float package is loaded.
Package caption Info: hyperref package is loaded.
Package caption Info: rotating package is loaded.
)
\c@KVtest=\count134
\sf@farskip=\skip59
\sf@captopadj=\dimen145
\sf@capskip=\skip60
\sf@nearskip=\skip61
\c@subfigure=\count135
\c@subfigure@save=\count136
\c@lofdepth=\count137
\c@subtable=\count138
\c@subtable@save=\count139
\c@lotdepth=\count140
\sf@top=\skip62
\sf@bottom=\skip63
)
("C:\Documents and Settings\maxime.lenormand\Application Data\MiKTeX\2.9\tex\la
tex\ulem\ulem.sty"
\UL@box=\box63
\UL@hyphenbox=\box64
\UL@skip=\skip64
\UL@hook=\toks32
\UL@height=\dimen146
\UL@pe=\count141
\UL@pixel=\dimen147
\ULC@box=\box65
Package: ulem 2011/03/18
\ULdepth=\dimen148
)
("C:\Documents and Settings\maxime.lenormand\Bureau\UniversalCommuting_PlosOne_
FINALVERSION\SupportingInformation\SupportingInformation.aux")
LaTeX Font Info:    Checking defaults for OML/cmm/m/it on input line 84.
LaTeX Font Info:    ... okay on input line 84.
LaTeX Font Info:    Checking defaults for T1/cmr/m/n on input line 84.
LaTeX Font Info:    ... okay on input line 84.
LaTeX Font Info:    Checking defaults for OT1/cmr/m/n on input line 84.
LaTeX Font Info:    ... okay on input line 84.
LaTeX Font Info:    Checking defaults for OMS/cmsy/m/n on input line 84.
LaTeX Font Info:    ... okay on input line 84.
LaTeX Font Info:    Checking defaults for OMX/cmex/m/n on input line 84.
LaTeX Font Info:    ... okay on input line 84.
LaTeX Font Info:    Checking defaults for U/cmr/m/n on input line 84.
LaTeX Font Info:    ... okay on input line 84.
LaTeX Font Info:    Checking defaults for PD1/pdf/m/n on input line 84.
LaTeX Font Info:    ... okay on input line 84.
\AtBeginShipoutBox=\box66
Package hyperref Info: Link coloring OFF on input line 84.

("C:\Program Files\MiKTeX 2.9\tex\latex\hyperref\nameref.sty"
Package: nameref 2010/04/30 v2.40 Cross-referencing by name of section

("C:\Program Files\MiKTeX 2.9\tex\generic\oberdiek\gettitlestring.sty"
Package: gettitlestring 2010/12/03 v1.4 Cleanup title references (HO)
)
\c@section@level=\count142
)
LaTeX Info: Redefining \ref on input line 84.
LaTeX Info: Redefining \pageref on input line 84.
LaTeX Info: Redefining \nameref on input line 84.

("C:\Documents and Settings\maxime.lenormand\Bureau\UniversalCommuting_PlosOne_
FINALVERSION\SupportingInformation\SupportingInformation.out")
("C:\Documents and Settings\maxime.lenormand\Bureau\UniversalCommuting_PlosOne_
FINALVERSION\SupportingInformation\SupportingInformation.out")
\@outlinefile=\write3

*geometry* driver: auto-detecting
*geometry* detected driver: dvips
*geometry* verbose mode - [ preamble ] result:
* driver: dvips
* paper: <default>
* layout: <same size as paper>
* layoutoffset:(h,v)=(0.0pt,0.0pt)
* modes: 
* h-part:(L,W,R)=(92.14519pt, 430.00462pt, 92.14519pt)
* v-part:(T,H,B)=(95.39737pt, 556.47656pt, 143.09605pt)
* \paperwidth=614.295pt
* \paperheight=794.96999pt
* \textwidth=455.24408pt
* \textheight=597.50787pt
* \oddsidemargin=14.22636pt
* \evensidemargin=14.22636pt
* \topmargin=0.0pt
* \headheight=12.0pt
* \headsep=25.0pt
* \topskip=10.0pt
* \footskip=30.0pt
* \marginparwidth=65.0pt
* \marginparsep=11.0pt
* \columnsep=10.0pt
* \skip\footins=9.0pt plus 4.0pt minus 2.0pt
* \hoffset=0.0pt
* \voffset=0.0pt
* \mag=1000
* \@twocolumnfalse
* \@twosidefalse
* \@mparswitchfalse
* \@reversemarginfalse
* (1in=72.27pt=25.4mm, 1cm=28.453pt)

Package caption Info: Begin \AtBeginDocument code.
Package caption Info: subfig package v1.3 is loaded.
Package caption Info: End \AtBeginDocument code.
LaTeX Font Info:    Try loading font information for U+msa on input line 93.
("C:\Program Files\MiKTeX 2.9\tex\latex\amsfonts\umsa.fd"
File: umsa.fd 2009/06/22 v3.00 AMS symbols A
)
LaTeX Font Info:    Try loading font information for U+msb on input line 93.

("C:\Program Files\MiKTeX 2.9\tex\latex\amsfonts\umsb.fd"
File: umsb.fd 2009/06/22 v3.00 AMS symbols B
)
Overfull \hbox (15.64565pt too wide) in paragraph at lines 117--118
[]\OT1/cmr/m/n/10 The dis-tances be-tween units are Eu-clidean, com-puted us-in
g the Lam-bert co-or-di-nates or the lat-i-tude/longitude
 []


Overfull \hbox (5.19293pt too wide) in paragraph at lines 145--146
 []|\OT1/cmr/bx/n/10 Source| 
 []


Overfull \hbox (2.7653pt too wide) in paragraph at lines 147--147
 []|\OT1/cmr/m/n/10 Administrative| 
 []


Overfull \hbox (2.7653pt too wide) in paragraph at lines 149--149
 []|\OT1/cmr/m/n/10 Administrative| 
 []


Overfull \hbox (1.8251pt too wide) in paragraph at lines 149--150
 []|\OT1/cmr/m/n/10 INSEE| 
 []


Overfull \hbox (1.8251pt too wide) in paragraph at lines 151--152
 []|\OT1/cmr/m/n/10 INSEE| 
 []


Overfull \hbox (2.7653pt too wide) in paragraph at lines 153--153
 []|\OT1/cmr/m/n/10 Administrative| 
 []


Overfull \hbox (1.8251pt too wide) in paragraph at lines 153--154
 []|\OT1/cmr/m/n/10 INSEE| 
 []


Overfull \hbox (0.99173pt too wide) in paragraph at lines 155--156
 []|\OT1/cmr/m/n/10 ISTAT| 
 []


Overfull \hbox (0.99173pt too wide) in paragraph at lines 157--158
 []|\OT1/cmr/m/n/10 ISTAT| 
 []


LaTeX Warning: `!h' float specifier changed to `!ht'.

File: FigureSI1.eps Graphic file (type eps)
<FigureSI1.eps>
File: FigureSI2.eps Graphic file (type eps)
 <FigureSI2.eps>
File: FigureSI3.eps Graphic file (type eps)
 <FigureSI3.eps>
Missing character: There is no � in font cmbxti10!
Missing character: There is no � in font cmbxti10!
Missing character: There is no � in font cmbxti10!
Missing character: There is no � in font cmbxti10!
Missing character: There is no � in font cmbxti10!
Missing character: There is no � in font cmbxti10!
Missing character: There is no � in font cmbxti10!
Missing character: There is no � in font cmbxti10!
Missing character: There is no � in font cmbxti10!
Missing character: There is no � in font cmbxti10!
 [1

]
Overfull \hbox (0.7208pt too wide) in paragraph at lines 188--188
 []|\OT1/cmr/bx/n/7 Surface 
 []


Overfull \hbox (3.8243pt too wide) in paragraph at lines 188--188
 []|\OT1/cmr/bx/n/7 Average 
 []


LaTeX Warning: Float too large for page by 76.04384pt on input line 274.


LaTeX Warning: `!h' float specifier changed to `!ht'.

LaTeX Font Info:    Try loading font information for OMS+cmr on input line 281.

("C:\Program Files\MiKTeX 2.9\tex\latex\base\omscmr.fd"
File: omscmr.fd 1999/05/25 v2.5h Standard LaTeX font definitions
)
LaTeX Font Info:    Font shape `OMS/cmr/m/n' in size <10> not available
(Font)              Font shape `OMS/cmsy/m/n' tried instead on input line 281.
 [2] [3]
Package atveryend Info: Empty hook `BeforeClearDocument' on input line 348.
 [4] [5]
[6]
Package atveryend Info: Empty hook `AfterLastShipout' on input line 348.

("C:\Documents and Settings\maxime.lenormand\Bureau\UniversalCommuting_PlosOne_
FINALVERSION\SupportingInformation\SupportingInformation.aux")
Package atveryend Info: Empty hook `AtVeryEndDocument' on input line 348.
Package atveryend Info: Executing hook `AtEndAfterFileList' on input line 348.
Package rerunfilecheck Info: File `SupportingInformation.out' has not changed.
(rerunfilecheck)             Checksum: D41D8CD98F00B204E9800998ECF8427E;0.


LaTeX Warning: Label(s) may have changed. Rerun to get cross-references right.

Package atveryend Info: Empty hook `AtVeryVeryEnd' on input line 348.
 ) 
Here is how much of TeX's memory you used:
 8639 strings out of 494054
 129279 string characters out of 3148539
 382464 words of memory out of 3000000
 11811 multiletter control sequences out of 15000+200000
 9120 words of font info for 35 fonts, out of 3000000 for 9000
 715 hyphenation exceptions out of 8191
 44i,13n,46p,1047b,489s stack positions out of 5000i,500n,10000p,200000b,50000s

Output written on SupportingInformation.dvi (6 pages, 54444 bytes).
