# Supplementary material for: A Universal Model of Commuting Networks
Source: PLoS One. 2012 Oct 1;7(10):e45985. doi: 10.1371/journal.pone.0045985 (PMC3462197; doi:10.1371/journal.pone.0045985)
Supplement: Supporting Information S1 — (ZIP) [file pone.0045985.s001.zip › SupportingInformation.tex]

% Template for PLoS
% Version 1.0 January 2009
%
% To compile to pdf, run:
% latex plos.template
% bibtex plos.template
% latex plos.template
% latex plos.template
% dvipdf plos.template

\documentclass[10pt]{article}

% graphicx package, useful for including eps and pdf graphics
% include graphics with the command \includegraphics
\usepackage{graphicx}

% cite package, to clean up citations in the main text. Do not remove.
\usepackage{cite}

%%%%%%%%%%%%%%%%%%%%%%%%%%%%%%%%%%%%%%%%%%%%%%%%%%%%%%%%%%%%%%%%%%%%%%%%%%%%%%%%%%%%%%%%%%%%%%%%
\usepackage[]{hyperref}
%\usepackage{graphicx,xcolor}
\usepackage{geometry}
\usepackage{multicol}
\usepackage{array}
\usepackage{pdfpages}
\usepackage{amssymb,amsfonts,amsmath}
\usepackage{slashbox}
\usepackage{rotating}
\usepackage{here}
\usepackage{color}
%\usepackage[table]{xcolor}
\usepackage[]{algorithm}
\usepackage{algorithmic}
\renewcommand{\algorithmicrequire}{\textbf{Input :}}
\renewcommand{\algorithmicensure}{\textbf{Output :}}
\usepackage{colortbl,hhline}
\usepackage{subfig}
\usepackage{ulem}
%\usepackage{url}

\definecolor{gris25}{gray}{0.5}
\definecolor{gris5}{gray}{0.7}
\definecolor{gris75}{gray}{0.9}
%%%%%%%%%%%%%%%%%%%%%%%%%%%%%%%%%%%%%%%%%%%%%%%%%%%%%%%%%%%%%%%%%%%%%%%%%%%%%%%%%%%%%%%%%%%%%%%%

% Use doublespacing - comment out for single spacing
%\usepackage{setspace} 
%\doublespacing


% Text layout
\topmargin 0.0cm
\oddsidemargin 0.5cm
\evensidemargin 0.5cm
\textwidth 16cm 
\textheight 21cm

% Bold the 'Figure #' in the caption and separate it with a period
% Captions will be left justified
\usepackage[labelfont=bf,labelsep=period,justification=raggedright]{caption}

% Use the PLoS provided bibtex style
\bibliographystyle{plos2009}

% Remove brackets from numbering in List of References
\makeatletter
\renewcommand{\@biblabel}[1]{\quad#1.}
\makeatother


% Leave date blank
\date{}

\pagestyle{myheadings}
%% ** EDIT HERE **


%% ** EDIT HERE **
%% PLEASE INCLUDE ALL MACROS BELOW

%% END MACROS SECTION

\begin{document}

% Title must be 150 characters or less
\begin{flushleft}
{\Large
\textbf{Supporting Information: A Universal Model of Commuting Networks}
}
% Insert Author names, affiliations and corresponding author email.
\\
Maxime Lenormand$^{1,\ast}$, 
Sylvie Huet$^{2}$,
Floriana Gargiulo$^{3},$ 
Guillaume Deffuant$^{4}$
\\
\bf{1} LISC, Irstea, Clermont-Ferrand, France
\\
\bf{2} LISC, Irstea, Clermont-Ferrand, France
\\
\bf{3} CAMS, CNRS, Paris, France
\\
\bf{4} LISC, Irstea, Clermont-Ferrand, France
\\
$\ast$ E-mail: maxime.lenormand@irstea.fr
\end{flushleft}

\section*{Data presentation}

\subsection*{1.1 Datasets}

Commuting data are usually provided by statistical offices in the form of origin-destination tables. We analyzed $80$ case studies from $7$ differents datasets and $4$ different country (described in Table \ref{Datasets}). In these appendices we called outside (Out.) the $m$ units surrounding the area. 

\subsection*{1.2 Distance}

The distances between units are Euclidean, computed using the Lambert coordinates or the latitude/longitude of the centroid of the units. 

\subsection*{1.3 Case studies}

We define two types of case studies: from administrative regions and from aggregation of small administrative units around a randomly chosen point. Each case study is composed of a region and an outside (the units surrounding the region at a reasonable distance).
 
To build a case study from an admistrative region, we select an administrative region (For example the Auvergne region represented by the dark grey region in Figure \ref{FigureSI1}) and to build the outside we select all the units surrounding the region at a reasonable distance (For the Auvergne region example, the outside is represented by the light grey region in Figure \ref{FigureSI1}). 

To build a case study by aggregation of units, firstly, we define the number of desired units and we draw at random a latitude and a longitude (For example the point represented in Figure \ref{FigureSI2}). In a second time we gradually increase the area of a square with as center the starting point until the desired number of units is obtained (Figure \ref{FigureSI3}). To build the outside we select all the units surrounding the defined set of units at a reasonable distance or all the remaining units in the country (it depends of the number of units). 

The case studies with an identifier with a $0$, for example $FRc0$, are complete network of the country without outside. Indeed, we have no data for the surrounding countries. When we consider a region in the country we can determine the outside as the units surrounding the region. When we consider as a region the whole country we can't determine an outside, it is the case for $FRc0$ (all the Cantons of France), $Frd0$ (all the D\'epartements of France), $Itp0$ (all the Provincias of Italy) and $USA0$ (all the counties of USA).


\subsection*{1.4 Source}

The $3$ French datasets are measured for the 1999 French Census by the French Statistical Institute, $INSEE$. They were kindly made available by the Maurice Halbwachs Center.

The $2$ Italian datasets are measured for the 2001 Italian Census by the National Institute for Statistics, $ISTAT$. 


\begin{table}[!h]
	\caption{Presentation of the datasets.\\ * Data are available online at \url{http://www.czso.cz/eng/redakce.nsf/i/home}\\ ** Data are available online at 
	\url{http://www.census.gov/geo/www/gazetteer/places2k.html}}
	\label{Datasets}
			\begin{tabular}{|>{\centering}m{1.5cm}|>{\centering}m{1.5cm}|>{\centering}m{1.5cm}|>{\centering}m{1.7cm}|>{\centering}m{2.2cm}|>{\centering}m{2cm}|>{\centering}m{1cm}| 	
			m{1cm}<{\centering}|}
			%\begin{tabular}{|c|c|c|c|c|c|c|c|}
			  \hline
				\textbf{Dataset} & \textbf{Country} & \textbf{Case Study} & \textbf{Distance} & \textbf{Region} & \textbf{Scale} & \textbf{Year} & \textbf{Source}\\
				\hline
				1 & Czech Republic & CZ & Latitude Longitude & Administrative & Municipality & 2001 & * \\
				\hline
				2 & France & FR1 - FR34 & Lambert & Administrative & Municipality & 1999 & INSEE\\
				\hline
				3 & France & FRc0 - FR14 & Latitude Longitude &  Arbitrary aggregation & Canton & 1999 & INSEE\\
				\hline
				4 & France & FRd0 & Latitude Longitude & Administrative & D\'epartement & 1999 & INSEE\\
				\hline
				5 & Italy & IT1 - IT10 & Latitude Longitude & Arbitrary aggregation & Municipality & 2001 & ISTAT\\
				\hline
				6 & Italy & ITp0 - ITp4 & Latitude Longitude & Arbitrary aggregation & Provincia & 2001 & ISTAT\\
				\hline
				7 & USA & USA0 - USA14 & Latitude Longitude & Arbitrary aggregation & County & 2000 & **\\
				\hline
	  	\end{tabular}
\end{table}

\vspace{2cm}

\begin{figure}[!h]
  \centering
  \subfloat[]{\label{FigureSI1}\includegraphics[scale=0.25]{FigureSI1.eps}}
  \vspace{1cm}               
  \subfloat[]{\label{FigureSI2}\includegraphics[scale=0.25]{FigureSI2.eps}}
  \vspace{1cm}
  \subfloat[]{\label{FigureSI3}\includegraphics[scale=0.25]{FigureSI3.eps}}
  \vspace{-2cm}
  \caption{\textbf{Maps to illustrate the build process regions. (a) Administrative; (b) starting point of aggregation and (c) limits of aggregated units.\\
  \textit{\scriptsize{Base maps source:\\ Cemagref - DTM - D�veloppement Informatique Syst�me d'Information et Base de Donn�es : F.Bray \& A.Torre\\
  IGN ( G�ofla� , 2007 )}}}}
  \label{FigureSI123}
\end{figure}


\begin{table}[!h]
\caption{Description of the case studies}
\label{DescriptReg}
\begin{center}
\fontsize{7}{7}\selectfont
\begin{tabular}{>{\centering}m{1cm}>{\centering}m{1.5cm}>{\centering}m{1.5cm}>{\centering}m{1cm}>{\centering}m{1cm}>{\centering}m{1.5cm}>{\centering}m{2cm} m{2cm}<{\centering}}
\hline
\textbf{Case study} & \textbf{Number of units (area)} &  \textbf{Number of units (outside)} & \textbf{Surface (km$^2$)} & \textbf{Average unit surface (km$^2$)} &\textbf{Standard deviation unit surface (km$^2$)} & \textbf{Observed number of commuters (Area)} & \textbf{Estimated number of commuters (Area)}\\
\hline
 & & & & & & & \\
CZ	&	43	&	630	&	35369	&	822.54	&	703.23	&	6585	&	6847	\\
FR1	&	1310	&	3463	&	26013	&	19.86	&	12.49	&	261822	&	262452	\\
FR2	&	1269	&	1447	&	27208	&	21.44	&	16.14	&	608587	&	613363	\\
FR3	&	419	&	2809	&	5762	&	13.75	&	8.46	&	90456	&	76829	\\
FR4	&	903	&	3081	&	8280	&	9.17	&	9.55	&	409661	&	402565	\\
FR5	&	2296	&	2835	&	41309	&	17.99	&	21.30	&	679639	&	657095	\\
FR6	&	261	&	3124	&	5175	&	19.83	&	10.46	&	52921	&	48681	\\
FR7	&	185	&	1859	&	5167	&	27.93	&	18.71	&	9474	&	8981	\\
FR8	&	1464	&	2467	&	25810	&	17.63	&	12.94	&	333045	&	333540	\\
FR9	&	1842	&	4718	&	39151	&	21.25	&	14.76	&	514461	&	529535	\\
FR10	&	3020	&	3845	&	45348	&	15.02	&	15.74	&	502326	&	494946	\\
FR11	&	747	&	3169	&	16942	&	22.68	&	14.15	&	118508	&	117217	\\
FR12	&	1786	&	3317	&	16202	&	9.07	&	7.46	&	239931	&	236314	\\
FR13	&	1420	&	3536	&	12317	&	8.67	&	5.64	&	396800	&	402128	\\
FR14	&	433	&	3914	&	6211	&	14.34	&	12.41	&	30175	&	28729	\\
FR15	&	515	&	3808	&	5874	&	11.41	&	9.54	&	76519	&	72896	\\
FR16	&	2339	&	3067	&	23547	&	10.07	&	7.51	&	505807	&	507812	\\
FR17	&	260	&	1814	&	5565	&	21.40	&	13.15	&	17310	&	17071	\\
FR18	&	1545	&	3046	&	27367	&	17.71	&	15.78	&	354824	&	354566	\\
FR19	&	1948	&	1983	&	25606	&	13.14	&	12.94	&	333045	&	329908	\\
FR20	&	36	&	1245	&	176	&	4.89	&	3.28	&	193236	&	182808	\\
FR21	&	262	&	1543	&	2284	&	8.72	&	6.62	&	226205	&	206624	\\
FR22	&	185	&	1707	&	1246	&	6.74	&	3.83	&	143938	&	124185	\\
FR23	&	47	&	1234	&	245	&	5.21	&	3.03	&	143586	&	121474	\\
FR24	&	377	&	2283	&	3525	&	9.35	&	7.44	&	160294	&	157123	\\
FR25	&	195	&	2338	&	3718	&	19.07	&	17.66	&	26576	&	24975	\\
FR26	&	547	&	449	&	4116	&	7.52	&	15.87	&	59709	&	61324	\\
FR27	&	163	&	353	&	4299	&	26.37	&	27.53	&	145995	&	148922	\\
FR28	&	327	&	2788	&	4781	&	14.62	&	9.76	&	134048	&	130910	\\
FR29	&	102	&	2031	&	609	&	5.97	&	4.21	&	22520	&	20549	\\
FR30	&	40	&	783	&	236	&	5.90	&	4.28	&	139181	&	125542	\\
FR31	&	196	&	1597	&	1804	&	9.20	&	6.04	&	188855	&	165505	\\
FR32	&	463	&	2588	&	5229	&	11.29	&	8.03	&	50505	&	51413	\\
FR33	&	433	&	2728	&	6004	&	13.87	&	9.07	&	69377	&	63078	\\
FR34	&	286	&	2088	&	5857	&	20.48	&	13.36	&	38141	&	37197	\\
FRc0	&	3646	&	0	&	540241	&	171.72	&	99.90	&	12193161	&	12193161	\\
FRc1	&	1062	&	2584	&	173797	&	163.65	&	91.23	&	2229003	&	2265247	\\
FRc2	&	523	&	3123	&	58366	&	111.60	&	114.44	&	3892543	&	3922481	\\
FRc3	&	226	&	3420	&	33041	&	146.20	&	70.56	&	548048	&	558086	\\
FRc4	&	160	&	3486	&	25044	&	156.52	&	75.47	&	320432	&	323169	\\
FRc5	&	55	&	3591	&	7847	&	142.67	&	71.64	&	61761	&	60285	\\
FRc6	&	869	&	2777	&	131174	&	150.95	&	96.62	&	1995302	&	1983097	\\
FRc7	&	2088	&	1558	&	351073	&	168.14	&	94.18	&	4459338	&	4523902	\\
FRc8	&	100	&	3546	&	20246	&	202.46	&	161.41	&	307744	&	316592	\\
FRc9	&	600	&	3046	&	113905	&	189.84	&	103.57	&	1078183	&	1095993	\\
FRc10	&	302	&	3344	&	26627	&	88.17	&	77.64	&	1306425	&	1274670	\\
FRc11	&	906	&	2740	&	142619	&	157.42	&	100.21	&	2324444	&	2358580	\\
FRc12	&	1500	&	2146	&	250676	&	167.12	&	99.00	&	3224586	&	3284517	\\
FRc13	&	32	&	3614	&	6653	&	207.91	&	145.33	&	11959	&	10634	\\
FRc14	&	506	&	3140	&	75603	&	149.41	&	85.63	&	1311912	&	1331984	\\
FRd0	&	94	&	0	&	540250	&	5747.35	&	1957.11	&	3548178	&	3548178	\\
IT1	&	377	&	0	&	24090	&	63.90	&	61.89	&	225351	&	225351	\\
IT2	&	395	&	201	&	24157	&	61.16	&	77.51	&	409889	&	408692	\\
IT3	&	1002	&	2020	&	54918	&	54.81	&	71.37	&	1235378	&	1193338	\\
IT4	&	201	&	507	&	14964	&	74.45	&	82.42	&	246609	&	248562	\\
IT5	&	204	&	1005	&	10567	&	51.80	&	55.68	&	279014	&	272310	\\
IT6	&	51	&	506	&	5582	&	109.45	&	101.52	&	57446	&	51211	\\
IT7	&	2000	&	4001	&	98693	&	49.35	&	60.97	&	2849914	&	2812238	\\
IT8	&	186	&	1023	&	2412	&	12.97	&	15.25	&	316602	&	286285	\\
IT9	&	1510	&	4004	&	71167	&	47.13	&	58.08	&	1703944	&	1702002	\\
IT10	&	705	&	3008	&	26809	&	38.03	&	41.62	&	401998	&	403307	\\
ITp0	&	99	&	0	&	277220	&	2800.20	&	1619.86	&	1567576	&	1567576	\\
ITp1	&	50	&	49	&	131773	&	2635.45	&	1401.23	&	742229	&	727038	\\
ITp2	&	30	&	69	&	93666	&	3122.21	&	1599.56	&	266696	&	272316	\\
ITp3	&	20	&	79	&	45854	&	2292.72	&	1128.38	&	264824	&	259988	\\
USA0	&	3108	&	0	&	8070785	&	2596.78	&	3437.29	&	34077841	&	34077841	\\
USA1	&	1015	&	2093	&	1876151	&	1848.42	&	916.86	&	5855813	&	5902784	\\
USA2	&	103	&	3005	&	101411	&	984.57	&	341.47	&	527136	&	535608	\\
USA3	&	54	&	3054	&	306284	&	5671.93	&	4488.99	&	604043	&	597371	\\
USA4	&	2011	&	1097	&	4169235	&	2073.21	&	1786.40	&	14767588	&	14926726	\\
USA5	&	202	&	2906	&	404093	&	2000.46	&	1994.32	&	8789633	&	8893748	\\
USA6	&	504	&	2604	&	949238	&	1883.41	&	1041.57	&	2125887	&	2155981	\\
USA7	&	806	&	2302	&	4234740	&	5254.02	&	5626.18	&	5003104	&	5099317	\\
USA8	&	352	&	2756	&	2723212	&	7736.40	&	7741.02	&	4147054	&	4234376	\\
USA9	&	1507	&	1601	&	2877429	&	1909.38	&	1517.28	&	10099598	&	10234438	\\
USA10	&	13	&	3095	&	14123	&	1086.37	&	343.73	&	58212	&	53513	\\
USA11	&	32	&	3076	&	205989	&	6437.17	&	4105.95	&	22496	&	24085	\\
USA12	&	1004	&	2104	&	1292835	&	1287.68	&	563.79	&	9704950	&	9735646	\\
USA13	&	207	&	2901	&	207785	&	1003.79	&	352.24	&	1307774	&	1326018	\\
USA14	&	301	&	2807	&	312955	&	1039.72	&	394.71	&	2054878	&	2085408	\\
\hline   
\end{tabular}
\end{center}
\end{table}


\section*{Results with standard indicators of error}

We computed the results with standard indicators of error.
\begin{itemize}
	\item The Normalized Mean Absolute Error:
\begin{equation}
	NMAE(T,\tilde {T})=\frac{\sum_{i=1}^{n}\sum_{j=1}^{n}|T_{ij}-\tilde{T}_{ij}|}{\sum_{i=1}^{n}\sum_{j=1}^{n} T_{ij}}
\end{equation}
 \item Normalized Root Mean Square Error:
 \begin{equation}
	NRMSE(T,\tilde {T})=\frac{\sqrt{\sum_{i=1}^{n}\sum_{j=1}^{n}(T_{ij}-\tilde{T}_{ij})^2}}{\sum_{i=1}^{n}\sum_{j=1}^{n} T_{ij}}
\end{equation}
\end{itemize}


\begin{figure}[!H]
		\caption{\textbf{Normalized Mean Absolute Error (a) and Normalized Root Mean Square Error (b) for the 80 case-studies. The red squares represent the errors obtained with the 
		value of $\beta$ optimised from data on the case-study network. Black plain triangles represent the average errors obtained with $\beta$ values estimated with the rule linking 
		$\beta$ and the average surface of the units obtain with the cross-validation; Dark bars represent the minimum and the maximum errors obtained with the estimated $\beta$ but in 
		most cases they are too close to the average to be seen. The green circles represent the errors obtained with the random model. The green circles represent the errors obtained 
		with the random model. The blue triangles represent the value obtained with the radiation model. The purple cross represent the errors obtained with the modified version of the 
		radiation model.
		\label{FigureSI4}}}
\end{figure}

\newpage
\section*{Examples of detailed comparison between the radiation model and our model}

\begin{figure}[!H]
		\caption{\textbf{Comparing the predictions of the radiation model with ours for the case study $FR2$.}}
		\label{FigureSI5} 
\end{figure}

\begin{figure}	
		\caption{\textbf{Comparing the predictions of the radiation model with ours for the case study $FR3$.}} 
		\label{FigureSI6}
\end{figure}

\begin{figure}	
		\caption{\textbf{Comparing the predictions of the radiation model with ours for the case study $FR4$.}}
		\label{FigureSI7} 
\end{figure}

\begin{figure}	
		\caption{\textbf{Comparing the predictions of the radiation model with ours for the case study $FR5$.}}
		\label{FigureSI8} 
\end{figure}


\begin{figure}	
		\caption{\textbf{Comparing the predictions of the radiation model with ours for the case study $USA1$.}} 
		\label{FigureSI9}
\end{figure}

\begin{figure}	
		\caption{\textbf{Comparing the predictions of the radiation model with ours for the case study $USA2$.}}
		\label{FigureSI10} 
\end{figure}

\begin{figure}	
		\caption{\textbf{Comparing the predictions of the radiation model with ours for the case study $USA3$.}} 
		\label{FigureSI11}
\end{figure}

\begin{figure}	
		\caption{\textbf{Comparing the predictions of the radiation model with ours for the case study $USA4$.}}
		\label{FigureSI12} 
\end{figure}


\end{document}
